# Supplementary material for: The reciprocal regulation between mitochondrial-associated membranes and Notch signaling in skeletal muscle atrophy
Source: eLife. 2023 Dec 15;12:RP89381. doi: 10.7554/eLife.89381 (PMC10723794; doi:10.7554/eLife.89381)
Supplement: Figure 1—source data 1. [file elife-89381-fig1-data1.zip]

Archive with 7 entries (6 files):
- Fig1D/
- Fig1D/Fig1D_anti-GAPDH.jpg
- __MACOSX/Fig1D/._Fig1D_anti-GAPDH.jpg
- Fig1D/Fig1D_anti-TRIM63.jpg
- __MACOSX/Fig1D/._Fig1D_anti-TRIM63.jpg
- Fig1D/Fig1D_anti-FBXO32.jpg
- __MACOSX/Fig1D/._Fig1D_anti-FBXO32.jpg
