# Supplementary material for: The reciprocal regulation between mitochondrial-associated membranes and Notch signaling in skeletal muscle atrophy
Source: eLife. 2023 Dec 15;12:RP89381. doi: 10.7554/eLife.89381 (PMC10723794; doi:10.7554/eLife.89381)
Supplement: Figure 1—figure supplement 3—source data 1. [file elife-89381-fig1-figsupp3-data1.zip]

Archive with 7 entries (6 files):
- Fig1-s3/
- Fig1-s3/.DS_Store
- __MACOSX/Fig1-s3/._.DS_Store
- Fig1-s3/Fig1-S3_anti-AKT.jpg
- __MACOSX/Fig1-s3/._Fig1-S3_anti-AKT.jpg
- Fig1-s3/Fig1-S3_anti-pAKT.jpg
- __MACOSX/Fig1-s3/._Fig1-S3_anti-pAKT.jpg
