# Supplementary material for: The reciprocal regulation between mitochondrial-associated membranes and Notch signaling in skeletal muscle atrophy
Source: eLife. 2023 Dec 15;12:RP89381. doi: 10.7554/eLife.89381 (PMC10723794; doi:10.7554/eLife.89381)
Supplement: Figure 5—source data 1. [file elife-89381-fig5-data1.zip]

Archive with 5 entries (4 files):
- Fig5d/
- Fig5d/Fig5d_anti-histone H3.jpg
- __MACOSX/Fig5d/._Fig5d_anti-histone H3.jpg
- Fig5d/Fig5d_anti-NICD.jpg
- __MACOSX/Fig5d/._Fig5d_anti-NICD.jpg
