# Supplementary material for: The reciprocal regulation between mitochondrial-associated membranes and Notch signaling in skeletal muscle atrophy
Source: eLife. 2023 Dec 15;12:RP89381. doi: 10.7554/eLife.89381 (PMC10723794; doi:10.7554/eLife.89381)
Supplement: Supplementary file 1. [file elife-89381-supp1.xlsx]

## Sheet: primer information
Supplementary file 1. Primers for the expression analysis by RT-qPCR of the mRNAs indicated.
Gene	Sequence	Product
RPL13A	5’-CCCTGGAGGAGAAGAGGAAA-3’	91bp
	5’-ACGTTCTTCTCGGCCTGTTT-3’
GAPDH	5’-ATGGGGAAGGTGAAGGTCGG-3’	70bp
	5’-TAAAAGCAGCCCTGGTGACC-3’
ACTB	5’-CACCATTGGCAATGAGCGGTTC-3’	135bp
	5’-AGGTCTTTGCGGATGTCCACGT-3’
MFN1	5' -GGGTGCTCCTAGGATTATCAGA-3'	93bp
	5'-TATCTGGCGTTGCTGGAGT-3'
MFN2	5'-TGCCTCAGAGCCCGAGTA-3'	60bp
	5'-CTGGTACAACGCTCCATGTG-3'
MYOG	5’-GCTCAGCTCCCTCAACCA-3’	94bp
	5’-ACGTTCTTCTCGGCCTGTTT-3’
MRF4	5’-CAGCTACAGACCCAAACAAGAA-3’	91bp
	5’-TCCTGGAATGATCGGAAACAC-3’
MYH1	5’-TAAGACCGAGGCAAAAAGGA-3’	112bp
	5’-TGCATCAGCCAAGCTGTC-3’
MYH2	5’-TTCATGCTGACTGACCGAGA-3’	197bp
	5’-AGTAGGGGGTTGGCACTGAT-3’
MYH3	5’-GCAGATTGAGCTGGAAAAGG-3’	167bp
	5’-TCAGCTGCTCGATCTCTTCA-3’
MYH4	5’-GGGGACCCTTGAAGATCAAAT-3’	150bp
	5’-ATATCTGCAGAAGCCAGTTTGC-3’
MYH7	5’-ACCCTGTTTGCCAACTATGC-3’	198bp
	5’-CATCACCCCTGGAGACTTTG-3’
HES1	5’-GAAGCACCTCCGGAACCT-3’	111bp
	5’-GTCACCTCGTTCATGCACTC-3’
HEY1	5’-CATACGGCAGGAGGGAAAG-3’	125bp
	5’-GCATCTAGTCCTTCAATGATGCT-3’
HEYL	5’-CTTGCAGATGACGGTGGAT-3’	72bp
	5’-GCTCGGGCATCAAAGAATC-3’
ID1	5’-GTTGGAGCTGAACTCGGAATCC-3’	145bp
	5’-ACACAAGATGCGATCGTCCGCA-3’
ID2	5’-TTGTCAGCCTGCATCACCAGAG-3’	150bp
	5’-AGCCACACAGTGCTTTGCTGTC-3’
ID3	5’-CAGCTTAGCCAGGTGGAAATCC-3’	153bp
	5’-GTCGTTGGAGATGACAAGTTCCG-3’
ID4	5’-GGACCTGTCCAGCCGCGCC-3’	101bp
	5’-TCAGCGGCACAGAATGCTGTCG-3’
NOTCH1	5’-CGGGGCTAACAAAGATATGC-3’	88bp
	5’-CACCTTGGCGGTCTCGTA-3’
NOTCH2	5’-TGGTGGCAGAACTGATCAAC-3’	78bp
	5’-CTGCCCAGTGAAGAGCAGAT-3’
NOTCH3	5’-CCTAGTCCTGGCTCCGAAC-3’	90bp
	5’-GAGCCGGTTGTCAATCTCC-3’
NOTCH4	5’-ACTGCCTCTGTCCTGATGGA-3’	105bp
	5’-AACCCACGTCACACACACAT-3’
TRIM63	5’-AAGCCAGTGGTCATCTTGCCGT-3’	118bp
	5’-CTCCAGACATGGACACTGAGCT-3’
FBXO32	5’-CACTGGTCCAAAGAGTCGGCAA-3’	158bp
	5’-GCACAAAGGCAGGTCAGTGAAG-3’
